# Supplementary material for: Diversification and historical demography of Rhampholeon spectrum in West-Central Africa
Source: PLoS One. 2022 Dec 16;17(12):e0277107. doi: 10.1371/journal.pone.0277107 (PMC9757597; doi:10.1371/journal.pone.0277107)
Supplement: S2 File — (XLSX) [file pone.0277107.s015.xlsx]

## Sheet: 16S uncorrected p-distance
	Rhampholeon	1	2	3	4	5	6	7	8	9	10	11	12	13	14	15	16	17	18	19	20	21	22	23	24
1	R. acuminatus	na	0.0161416	0.0236209	0.0238466	0.0236622	0.0219541	0.0238337	0.0213108	0.0202311	0.019288	0.0176911	0.0222859	0.0250005	0.0274652	0.0314527	0.0300196	0.0287123	0.0295148	0.0298876	0.0297774	0.0300793	0.0266468	0.0285507	0.0229889
2	R. boulengeri	0.0555111	0.0428/0.0121	0.0114972	0.0130623	0.0145371	0.0104972	0.0124132	0.010945	0.0130598	0.00769388	0.00637763	0.0144332	0.0183211	0.0184596	0.0209508	0.0195847	0.0192653	0.0190067	0.0194082	0.0192787	0.0193545	0.0195487	0.0185579	0.0192501
3	R. chapmanorum	0.0800662	0.0332607	0.0113/0.0057	0.00148917	0.0046055	0.00713963	0.00719906	0.013882	0.0113765	0.0169318	0.0103504	0.017152	0.0186595	0.0182524	0.0223728	0.0218964	0.0192895	0.0194124	0.0215618	0.0214305	0.0213023	0.0199212	0.0186092	0.0196682
4	R. maspictus	0.0814704	0.0407256	0.0018892	0/0	0.00695471	0.00840551	0.00767412	0.0149591	0.0128094	0.0181541	0.0118507	0.0177043	0.0198115	0.0199749	0.0243714	0.0242853	0.0212945	0.0216098	0.0239147	0.0237827	0.0235952	0.0214283	0.0199496	0.0209829
5	R. nebulauctor	0.0798025	0.04567	0.0064446	0.0130108	0/0	0.00893686	0.00863336	0.0147024	0.0143053	0.0212866	0.0124142	0.0178406	0.0205009	0.0205062	0.0266459	0.0263565	0.0214594	0.0212401	0.0239674	0.0238469	0.0235938	0.0240682	0.0219047	0.023814
6	R. platyceps	0.0751431	0.0320849	0.0138195	0.0185861	0.0186871	0/0	0.00652525	0.0114587	0.00993983	0.0161732	0.00832331	0.0158583	0.0179812	0.0173542	0.022178	0.0217053	0.0186747	0.0176669	0.0199897	0.0198734	0.0196975	0.0196864	0.01876	0.0194002
7	R. tilburyi	0.0845395	0.0394002	0.0147794	0.0160866	0.0187614	0.0129062	0/0	0.0136829	0.0127943	0.0180354	0.0104034	0.0170123	0.0188127	0.0190202	0.0243472	0.0237617	0.0206974	0.0193186	0.0211675	0.0210522	0.0212315	0.0219503	0.0209952	0.0202438
8	R. uluguruensis	0.0750244	0.0338146	0.041031	0.0461867	0.0431325	0.0329099	0.043286	0.0016/0.0021	0.012838	0.0166185	0.0103392	0.0149137	0.0196374	0.0184097	0.0248605	0.024752	0.0201504	0.0208907	0.0222162	0.0221217	0.0218698	0.0227593	0.0224671	0.0222648
9	R. nchiensis	0.0675528	0.0434731	0.0314193	0.0382894	0.0428092	0.0256734	0.0377786	0.0395431	0.0161/0.0073	0.0182705	0.0116476	0.0128913	0.0196371	0.0181153	0.0235009	0.0234467	0.0207286	0.0202286	0.0224353	0.0223393	0.0222053	0.0201482	0.0206481	0.0211193
10	R. hattinghi	0.0644219	0.0215566	0.0542459	0.0597541	0.0694271	0.0509922	0.0590169	0.0543666	0.060862	0/0	0.00711853	0.0202401	0.0233785	0.0233449	0.0259373	0.0244948	0.0243307	0.0250278	0.0256583	0.0255353	0.0258134	0.0266345	0.0249393	0.0249518
11	R. moyeri	0.0567037	0.003427	0.0253459	0.0336004	0.0359929	0.0198877	0.0289292	0.0241894	0.0340024	0.0129064	0.0622/0.0175	0.0137513	0.0172405	0.0161924	0.0206477	0.0184996	0.0182061	0.0174189	0.0177661	0.0176471	0.0177115	0.0197608	0.017933	0.0205096
12	R. bruessoworum	0.0801576	0.0500216	0.0545585	0.0587099	0.0584	0.0505914	0.0561354	0.0487952	0.0388858	0.0676763	0.04206	0/0	0.0219853	0.0212938	0.0240445	0.0244034	0.0220968	0.0214882	0.0227628	0.0226824	0.0223889	0.0230098	0.0225114	0.0239559
13	R. gorongosae	0.0966218	0.0685392	0.0663195	0.0717417	0.0731374	0.0635416	0.069462	0.0706868	0.0681888	0.0867051	0.0600184	0.0825157	0.0016/0.0021	0.016825	0.0256989	0.0252338	0.0238602	0.0243411	0.026569	0.0264433	0.0262057	0.021106	0.0215468	0.0216497
14	R. marshalli	0.106351	0.0693303	0.0632305	0.0703775	0.0718137	0.061267	0.0688935	0.0667357	0.0642303	0.0884045	0.0576673	0.0819359	0.0577663	0/0	0.022896	0.0228985	0.0201847	0.0199744	0.0221957	0.0219649	0.0218484	0.023466	0.0233203	0.0252228
15	R. spectrum Gabon	0.130065	0.0834462	0.0870058	0.0963709	0.102118	0.0858078	0.0958444	0.0983669	0.092172	0.106571	0.0788443	0.0978515	0.0976255	0.0899929	0.0028/0.002	0.00729582	0.0125958	0.0126268	0.0144549	0.0144381	0.013918	0.0272617	0.0236908	0.0268982
16	R. spectrum Korup	0.122221	0.0751847	0.0835807	0.0949531	0.0995208	0.0816353	0.0916152	0.0969617	0.0907659	0.0984332	0.0668109	0.0989341	0.093396	0.086743	0.0206916	0.005/0.0023	0.0106767	0.0115846	0.0126385	0.0124902	0.0121251	0.0258055	0.0235698	0.0255224
17	R. spectrum Bioko	0.114989	0.0741411	0.0700042	0.0796689	0.0767006	0.0693523	0.0790338	0.0728885	0.0780878	0.0967391	0.0669695	0.0856294	0.0905971	0.0744102	0.0472834	0.0362488	0.0008/0.0011	0.00748186	0.00884147	0.00884417	0.0088015	0.0234044	0.0225916	0.024162
18	R. spectrum Cameroon	0.117724	0.0735184	0.0711574	0.0821692	0.0785678	0.0647051	0.0725372	0.0784518	0.0773026	0.0985591	0.063895	0.0861814	0.0925661	0.0763447	0.0434062	0.0362036	0.0179379	0.0114/0.0056	0.00465781	0.00484521	0.00452815	0.0232131	0.0230139	0.0247841
19	R. spectrum Manengouba	0.121405	0.0745204	0.0798288	0.092006	0.0898883	0.0751363	0.0810032	0.0841937	0.0879042	0.101401	0.0645989	0.0919469	0.102197	0.0857767	0.0499101	0.0383994	0.0231452	0.00851772	0/0	0.00181995	0.00362487	0.0248998	0.024849	0.026024
20	R. spectrum Nlonako	0.120711	0.0737893	0.0791349	0.0913121	0.0891944	0.0744424	0.0803093	0.0834998	0.0872103	0.100708	0.063905	0.091253	0.101503	0.0832236	0.0485257	0.0370451	0.0232981	0.00967624	0.00152986	0.0014/0.0014	0.00326094	0.0247434	0.0247168	0.0259479
21	R. spectrum Kupe	0.123216	0.0751209	0.0797009	0.0918628	0.0897341	0.0750237	0.082737	0.0840669	0.0877621	0.10319	0.0654118	0.0918037	0.102047	0.0837921	0.0464663	0.0366078	0.0244266	0.00987449	0.00558247	0.00432181	0/0	0.0245653	0.0243655	0.0257177
22	R. spinosus	0.100229	0.068152	0.0686244	0.0759989	0.0831759	0.0677066	0.0791741	0.0808157	0.0715979	0.0987384	0.0655373	0.0832769	0.0779275	0.0884454	0.112135	0.103802	0.0934805	0.0910978	0.0997876	0.0990171	0.0993779	0/0	0.0173739	0.0182417
23	R. viridis	0.109304	0.0674895	0.068944	0.0759163	0.0816559	0.0710282	0.0820338	0.085173	0.078376	0.0944878	0.0631434	0.0844368	0.0845703	0.0873336	0.0952335	0.0915893	0.0860911	0.0908063	0.0973857	0.0966918	0.0972312	0.0635973	0.0142/0.0056	0.0161579
24	R. temporalis	0.082019	0.0675005	0.0662196	0.0735266	0.081926	0.0662639	0.0704316	0.0796668	0.0721876	0.0896153	0.0661665	0.086193	0.0777275	0.0946615	0.106837	0.0983561	0.0937119	0.0958437	0.101465	0.100771	0.101315	0.0649043	0.0564038	0/0

## Sheet: ND4 uncorrected p-distance
	Rhampholeon	1	2	3	4	5	6	7	8	9	10	11	12	13	14	15
1	R. chapmanorum	na	0.0229923	0.031089	0.0337339	0.0410693	0.0452464	0.0399727	0.0399463	0.0405683	0.0468024	0.0465223	0.0459601	0.0473314	0.0460269	0.0461507
2	R. platyceps	0.0813177	na	0.0331773	0.0376033	0.0416188	0.0420457	0.0409705	0.040177	0.0460537	0.0512409	0.05107	0.0505053	0.0483857	0.0450279	0.0474174
3	R. nchisiensis	0.119246	0.125746	na	0.0410829	0.0372912	0.0541639	0.047334	0.0468367	0.0459366	0.0463118	0.047549	0.044899	0.0488501	0.0463787	0.048442
4	R. marshalli	0.128364	0.143328	0.156923	na	0.0436334	0.0478912	0.0437431	0.0475209	0.0477089	0.0547652	0.0554774	0.0497462	0.0489973	0.0462409	0.0453621
5	R. moyeri	0.162031	0.165051	0.148936	0.166675	na	0.0518755	0.0514111	0.0465254	0.0505477	0.0523111	0.0539228	0.0513392	0.0480786	0.0477092	0.0536902
6	R. spinosus	0.176378	0.16393	0.199405	0.184228	0.194806	na	0.0355859	0.0371729	0.048264	0.0570655	0.056918	0.054822	0.0528295	0.0499146	0.0559151
7	R. temporalis	0.157823	0.160134	0.185411	0.168847	0.195287	0.140451	na	0.0309111	0.0444308	0.0444313	0.0460966	0.0438163	0.0455865	0.0432609	0.0450578
8	R. viridis	0.15755	0.158693	0.183483	0.178855	0.17934	0.146838	0.120994	na	0.0432396	0.0423314	0.0426761	0.0413426	0.0408144	0.0412588	0.0414911
9	R. spectrum Cameroon	0.157697	0.173169	0.169865	0.171086	0.188337	0.180088	0.166594	0.161365	0.0283/0.0096	0.00962531	0.00903164	0.00790899	0.0191686	0.0164007	0.0184676
10	R. spectrum Manengouba	0.182114	0.193751	0.173121	0.200424	0.19832	0.213685	0.172083	0.161302	0.0271863	0.0001/0.0002	0.00287982	0.00729049	0.0212364	0.0198079	0.0207096
11	R. spectrum Nlonako	0.180731	0.192377	0.176418	0.201888	0.202012	0.212339	0.176439	0.160713	0.0246922	0.00448095	0.0012/0.0009	0.00671362	0.0218809	0.020795	0.0213387
12	R. spectrum Kupe	0.177214	0.194285	0.169192	0.184655	0.194512	0.204723	0.169891	0.157312	0.0191692	0.0205329	0.0181613	0/0	0.0191891	0.0186941	0.0195523
13	R. spectrum Gabon	0.178011	0.182245	0.180328	0.181786	0.183159	0.195689	0.177481	0.152569	0.0674058	0.0797007	0.0819036	0.0692113	0.0028/0.0017	0.0142363	0.0189191
14	R. spectrum Korup	0.175564	0.169221	0.174	0.174969	0.182924	0.188356	0.168335	0.155729	0.0561989	0.074059	0.0769109	0.0682203	0.0493252	0.0028/0.0015	0.0190793
15	R. spectrum Bioko	0.174148	0.179556	0.179368	0.170184	0.205052	0.211093	0.17578	0.157782	0.0654674	0.0772988	0.0791374	0.0708546	0.068524	0.0690289	0.0018/0.001
